# Supplementary material for: Eco–Friendly Peelable Active Nanocomposite Films Designed for Biological and Chemical Warfare Agents Decontamination
Source: Polymers (Basel). 2021 Nov 19;13(22):3999. doi: 10.3390/polym13223999 (PMC8620509; doi:10.3390/polym13223999)
Supplement: Supplementary file 1 [file polymers-13-03999-s001.zip]

Archive with 1 entries (1 files):
- polymers-1457884-supplementary.pdf
